# Supplementary material for: Discovery of a Novel Jingmenvirus in Australian Sugarcane Soldier Fly (Inopus flavus) Larvae
Source: Viruses. 2022 May 25;14(6):1140. doi: 10.3390/v14061140 (PMC9229714; doi:10.3390/v14061140)
Supplement: Supplementary file 1 [file viruses-14-01140-s001.zip]

Archive with 1 entries (1 files):
- viruses-1658217-supplementary.pdf
